# Supplementary material for: Dynamic Observation of the Effect of Maternal Caries on the Oral Microbiota of Infants Aged 12–24 Months
Source: Front Cell Infect Microbiol. 2021 May 21;11:637394. doi: 10.3389/fcimb.2021.637394 (PMC8176096; doi:10.3389/fcimb.2021.637394)
Supplement: Supplementary file 1 [file Table_1.xlsx]

## Sheet: Sheet1
Table S1. Comparison of mothers’ sociodemographic background between MEG and MCG
		MEG（n=10）	MCG(n=10)	P value
Age at birth				0.182
	Mean±SD	28.5±1.8	27.1±2.6
Gestational age at birth				0.097
	Mean±SD	38.1±2.6	39.7±1.1
Number of children born				1.000
	None	10	9
	One or more	0	1
Education background				0.211
	≤Senior high school	0	3
	≥College degree	10	7
Ways to pay for dental care				1.000
	Medical insurance	9	9
	Self paid	1	1
Marital status				N/A
	Single	10	10
	Married	0	0
	Divorced	0	0
Monthly household income				1.000
	≤9000 yuan	6	5
	≥9001 yuan	4	5
N/A:not applicable
Table S2. Comparison of mothers’ oral health related behavior between MEG and MCG
		MEG（n=10）	MCG(n=10)	P value
Frequency of daily brushing				1.000
	Once or less	1	1
	Twice or more	9	9
Frequency of daily mouthwash use				1.000
	Never use	7	8
	Once or more	3	2
Frequency of daily toothpick use				1.000
	Never use	7	8
	Once or more	3	2
Frequency of daily dental floss use				1.000
	Never use	9	9
	Once or more	1	1
Regular dental visits				1.000
	Yes	1	1
	None	9	9
Systemic disease				N/A
	Yes	10	10
	None	0	0
Number of daily cigarettes				N/A
	None	10	10
	One or more	0	0
Amount of daily wine intake				1.000
	None	7	6
	Occasionally	3	4
N/A:not applicable
Table S3. The shannon difference between CEG and CCG group
	CEG		CCG
	N	Mean±SD	N	Mean±SD	P value
M12	10	4.36±0.76	10	4.44±0.81	0.825
M18	9	3.31±0.75	9	3.29±1.27	0.978
M24	8	3.16±0.57	8	4.04±0.89	0.037
